# Supplementary material for: Identification and Comparison of Colletotrichum Secreted Effector Candidates Reveal Two Independent Lineages Pathogenic to Soybean
Source: Pathogens. 2021 Nov 21;10(11):1520. doi: 10.3390/pathogens10111520 (PMC8625359; doi:10.3390/pathogens10111520)
Supplement: Supplementary file 1 [file pathogens-10-01520-s001.zip]

Archive with 4 entries (4 files):
- figure_S1.pdf
- __MACOSX/._figure_S1.pdf
- Table S1.xlsx
- __MACOSX/._Table S1.xlsx
